# Supplementary material for: Metabolomics investigation of dietary effects on flesh quality in grass carp (Ctenopharyngodon idellus)
Source: Gigascience. 2018 Sep 6;7(10):giy111. doi: 10.1093/gigascience/giy111 (PMC6176498; doi:10.1093/gigascience/giy111)
Supplement: Supplemental Files [file giy111_supplemental_files.zip]

Archive with 2 entries (2 files):
- Revised Supplementary Data.docx
- Revised Supplementary Data.pdf
